# Supplementary material for: Systematic Literature Review (SLR) and Network Meta-Analysis (NMA) of First-Line Therapies (1L) for Locally Advanced/Metastatic Urothelial Carcinoma (la/mUC)
Source: Curr Oncol. 2023 Mar 26;30(4):3637–47. doi: 10.3390/curroncol30040277 (PMC10136539; doi:10.3390/curroncol30040277)
Supplement: Supplementary file 1 [file curroncol-30-00277-s001.zip]

Archive with 1 entries (1 files):
- curroncol-2234267-supplementary.pdf
